# Supplementary material for: Integrated Lung, Diaphragm and Lower Limb Muscular Ultrasound: Clinical Correlations in Geriatric Patients with Acute Respiratory Illness
Source: Diagnostics (Basel). 2025 Jan 2;15(1):87. doi: 10.3390/diagnostics15010087 (PMC11719607; doi:10.3390/diagnostics15010087)
Supplement: Supplementary file 1 [file diagnostics-15-00087-s001.zip]

Archive with 1 entries (1 files):
- diagnostics-3366027-supplementary.pdf
